# Supplementary material for: Long noncoding RNA CRNDE promotes colorectal cancer cell proliferation via epigenetically silencing DUSP5/CDKN1A expression
Source: Cell Death Dis. 2017 Aug 10;8(8):e2997–. doi: 10.1038/cddis.2017.328 (PMC5596537; doi:10.1038/cddis.2017.328)
Supplement: Supplementary Information [file cddis2017328x1.xlsx]

## Sheet: Sheet1
Table 1 Sequence of primers
Gene name	Forward (5’-3’)	Reverse (5’-3’)
CRNDE	TGGATGCTGTCAGCTAAGTTCAC	TTCCAGTGGCATCCTCCTTATC
CDK2	GACACGCTGCTGGATGTCA	GGAATGCCAGTGAGAGCAGA
CDK6	AGAGTGCTGGTAACTCCTTCC	GCGCGTCTCAGTCCAGAATC
DUSP5	TCCCTGACTTCTAGCCCTGT	TTTAGCAGGATGTGGCCGTT
CDKN1A	AAGTCAGTTCCTTGTGGAGCC	GGTTCTGACGGACATCCCCA
EMP1	TCAGCTTCATCATCGGCGTT	CCTCCCAGATTCAACGGCTT
RAET1E	TCCCTGACTTCTAGCCCTGT	CACTGTTGTACATGATCTCCAAGG
CDKN2B	GGACTAGTGGAGAAGGTGCG	GGGCGCTGCCCATCATCATG
RPL23A	AATGCCCAGGGTTTGAAGGG	GGGTGTGTGAGGACAAAATGC
EIF4E2	TCCCCTGCAGTACAACTACAC	ACTGCTCCACAGAGGCAAAG
QPRT	CCAGCCCTTGATTTCTCCCT	GGTGTCATCCTCTTCCGGTTT
ACSS1	GACAGGTGGCATCTGCATCG	CAAAGAAGGGCCTCATCGCC
APCDD1	CTTCACCACAACCTCGACCA	TAACTGGAGGGCCGGTAGAA
GAPDH	GGGAGCCAAAAGGGTCAT	GAGTCCTTCCACGATACCAA
