# Supplementary material for: Long noncoding RNA CRNDE promotes colorectal cancer cell proliferation via epigenetically silencing DUSP5/CDKN1A expression
Source: Cell Death Dis. 2017 Aug 10;8(8):e2997–. doi: 10.1038/cddis.2017.328 (PMC5596537; doi:10.1038/cddis.2017.328)
Supplement: Supplementary Information [file cddis2017328x2.xlsx]

## Sheet: Sheet1
si-RNAs
CRNDE 1#	UAUGGAAGCAUCACACUUAACACCU
CRNDE 2#	GCUAUUGGAAGGAGGAGAUUCUGAA
CRNDE 3#	UCACGCAGAAGAAGGUUAAGCUGUA
EZH2	GAGGUUCAGACGAGCUGAUUU
