# Supplementary material for: Long noncoding RNA CRNDE promotes colorectal cancer cell proliferation via epigenetically silencing DUSP5/CDKN1A expression
Source: Cell Death Dis. 2017 Aug 10;8(8):e2997–. doi: 10.1038/cddis.2017.328 (PMC5596537; doi:10.1038/cddis.2017.328)
Supplement: Supplementary Information [file cddis2017328x3.xlsx]

## Sheet: Sheet1
ChIP-qRT-PCR primers
	Forward	Reverse
CDKN1A P	GGTGTCTAGGTGCTCCAGGT	GCACTCTCCAGGAGGACACA
DUSP5 P	AATAAAGCACCGATCCCGCA	GGGCCTTGTGCTGTTTTGAG
